# Supplementary material for: Genome-Wide Identification of the Dirigent Gene Family and Expression Pattern Analysis Under Drought and Salt Stresses of Sorghum bicolor (L.)
Source: Genes (Basel). 2025 Aug 19;16(8):973. doi: 10.3390/genes16080973 (PMC12385806; doi:10.3390/genes16080973)
Supplement: Supplementary file 1 [file genes-16-00973-s001.zip]

Archive with 5 entries (5 files):
- Supplemental Table1.xlsx
- Supplemental Table2.xls
- Supplemental Table3.xls
- Supplemental Table4.xls
- Supplemental Table5.xls
