# Supplementary material for: Genome-Wide Identification of the Dirigent Gene Family and Expression Pattern Analysis Under Drought and Salt Stresses of Sorghum bicolor (L.)
Source: Genes (Basel). 2025 Aug 19;16(8):973. doi: 10.3390/genes16080973 (PMC12385806; doi:10.3390/genes16080973)
Supplement: Supplementary file 1 [file genes-16-00973-s001.zip › Supplemental Table1.xlsx]

## Sheet: Supplemental Table1
Supplemental Table1: Physical and chemical properties analysis of SbDIR protein
Sequence ID	Number of Amino Acid	Molecular Weight	Theoretical pI	Instability Index
Sobic.003G064800.1	157	16747.1	4.45	17.33
Sobic.003G376200.1	158	16934.4	4.65	17.45
Sobic.003G348900.1	158	16943.2	4.78	18.27
Sobic.003G069800.1	158	16998.3	4.87	20.48
Sobic.003G123700.1	158	17047.1	4.93	20.86
Sobic.009G021400.1	159	17047.1	4.96	22.74
Sobic.009G021600.1	160	17331.9	4.96	23.41
Sobic.009G021300.1	161	17411.9	5.02	23.41
Sobic.005G102401.1	165	17482.1	5.17	23.88
Sobic.005G159100.2	167	17518	5.29	23.92
Sobic.005G061200.1	167	17540.2	5.3	25.08
Sobic.005G200600.1	168	17584.3	5.35	25.09
Sobic.005G079100.1	171	18126.5	5.37	25.82
Sobic.005G218500.1	171	18164.4	5.45	26
Sobic.005G101700.1	172	18194.6	5.49	26.08
Sobic.005G192600.1	173	18196.7	5.49	26.12
Sobic.005G101600.2	175	18522.4	5.49	26.35
Sobic.005G206000.1	176	18693.1	5.65	26.48
Sobic.005G101500.2	178	18780.4	5.68	26.64
Sobic.005G061700.1	178	18792.4	5.74	28.78
Sobic.005G218800.1	178	18903.3	5.79	28.87
Sobic.005G200700.1	178	18923.7	5.82	29.43
Sobic.005G102300.1	179	19119.6	5.86	29.71
Sobic.005G063600.1	182	19304.9	5.86	30.43
Sobic.005G183600.1	184	19474.3	5.89	30.99
Sobic.005G101800.2	187	19488.4	6.01	31.25
Sobic.008G055200.1	188	19568.4	6.04	31.4
Sobic.008G055100.1	189	19754.4	6.06	31.68
Sobic.008G168800.1	192	20283.6	6.13	31.99
Sobic.004G147400.1	198	21172.9	6.16	33.04
Sobic.001G507100.1	202	21294.2	6.4	33.1
Sobic.001G414800.1	202	21397.7	6.57	33.11
Sobic.001G044700.1	204	21399.3	6.57	33.16
Sobic.001G096700.1	206	21502.6	6.7	33.41
Sobic.001G190500.1	206	21682.4	6.76	33.57
Sobic.001G256800.1	207	21728.7	6.82	34.14
Sobic.006G256900.2	210	21743.6	6.9	35.65
Sobic.006G011601.1	210	22444	7.11	35.88
Sobic.006G011900.1	219	23245.4	7.86	36.18
Sobic.006G257100.1	237	23671	7.98	37.43
Sobic.006G122800.1	240	24387.4	8.22	37.69
Sobic.006G011700.1	245	25414.1	8.73	38.06
Sobic.002G005500.1	275	27339	9.01	40.03
Sobic.002G390000.2	281	29650.4	9.04	42.11
Sobic.002G005100.1	304	31173.9	9.32	42.2
Sobic.002G100832.1	304	32521.7	9.37	44.83
Sobic.002G093700.1	305	32574	9.4	46.68
Sobic.002G005200.1	312	33249.8	9.56	48.67
Sobic.002G093600.1	314	33448.8	9.68	50.07
Sobic.002G005300.1	325	35250.7	10.23	51.53
Sobic.002G119900.1	349	35257.7	10.23	51.71
Sobic.002G005400.2	367	37245.1	10.4	55.62
Sobic.002G093800.2	819	91915.3	11.02	57.1
