# Supplementary material for: Genome-Wide Identification of the Dirigent Gene Family and Expression Pattern Analysis Under Drought and Salt Stresses of Sorghum bicolor (L.)
Source: Genes (Basel). 2025 Aug 19;16(8):973. doi: 10.3390/genes16080973 (PMC12385806; doi:10.3390/genes16080973)
Supplement: Supplementary file 1 [file genes-16-00973-s001.zip › Supplemental Table2.xls]

## Sheet: Supplemental Table2
Supplemental Table 2 Ka/Ks values of duplicate gene pairs in S. bicolor
Name 1	Name 2	Ka	Ks	Ka_Ks	Duplicate event
Sobic.002G005100.1	Sobic.002G005200.1	0.3985991747286758	0.5591630740759518	0.7128496018578895	Tandem duplication
Sobic.002G005300.1	Sobic.002G005400.2	0.2836663816746739	0.6203551394247027	0.45726449842542927	Tandem duplication
Sobic.002G005400.2	Sobic.002G005500.1	0.4036806962630167	0.7896675294975115	0.5112033624073292	Tandem duplication
Sobic.002G093600.1	Sobic.002G093700.1	0.16416812906446118	0.22711158436184514	0.7228522909817783	Tandem duplication
Sobic.002G093700.1	Sobic.002G093800.2	0.16915972740412574	0.3292153333966559	0.5138270008836837	Tandem duplication
Sobic.005G101600.2	Sobic.005G101700.1	0.029908811215255078	0.06481764154147093	0.4614301061250299	Tandem duplication
Sobic.005G101700.1	Sobic.005G101800.2	0.21071250848829237	0.18415836600253246	1.1441918880046684	Tandem duplication
Sobic.005G102300.1	Sobic.005G102401.1	0.33142797350251896	0.7743891077551206	0.4279863574828638	Tandem duplication
Sobic.005G200600.1	Sobic.005G200700.1	0.0548585001540224	0.16391465820420809	0.33467720797537587	Tandem duplication
Sobic.006G011601.1	Sobic.006G011700.1	0.11652508586756319	0.19015397136457565	0.612793332852111	Tandem duplication
Sobic.008G055100.1	Sobic.008G055200.1	0.10995826011074689	0.31300240331166485	0.3513016479980779	Tandem duplication
Sobic.009G021300.1	Sobic.009G021400.1	0.16284103043007042	0.4315847027318269	0.37730955105527614	Tandem duplication
Sobic.001G414800.1	Sobic.003G348900.1	0.6922064780586594	0.8652375758284163	0.8000189744370622	Whole genome duplication
Sobic.005G061200.1	Sobic.008G055100.1	0.3886372162487561	0.4053844995131658	0.9586879042377746	Whole genome duplication
