# Supplementary material for: Genome-Wide Identification of the Dirigent Gene Family and Expression Pattern Analysis Under Drought and Salt Stresses of Sorghum bicolor (L.)
Source: Genes (Basel). 2025 Aug 19;16(8):973. doi: 10.3390/genes16080973 (PMC12385806; doi:10.3390/genes16080973)
Supplement: Supplementary file 1 [file genes-16-00973-s001.zip › Supplemental Table3.xls]

## Sheet: Supplemental Table3
Supplemental Table3：Distribution of cis-acting elements in the SbDIR gene promoter
Sobic.001G044700.1	250	290	ABRE
Sobic.001G044700.1	251	291	ABRE
Sobic.001G044700.1	1418	1458	ABRE
Sobic.001G044700.1	1531	1571	ABRE
Sobic.001G096700.1	1070	1110	ABRE
Sobic.001G096700.1	1668	1708	ABRE
Sobic.001G096700.1	1670	1710	ABRE
Sobic.001G190500.1	1666	1706	ABRE
Sobic.001G190500.1	1754	1794	ABRE
Sobic.001G256800.1	1057	1097	ABRE
Sobic.001G414800.1	446	486	ABRE
Sobic.001G414800.1	815	855	ABRE
Sobic.001G414800.1	817	857	ABRE
Sobic.001G507100.1	377	417	ABRE
Sobic.002G005100.1	1902	1942	ABRE
Sobic.002G005300.1	364	404	ABRE
Sobic.002G005300.1	388	428	ABRE
Sobic.002G005300.1	1443	1483	ABRE
Sobic.002G005400.2	686	726	ABRE
Sobic.002G005500.1	1826	1866	ABRE
Sobic.002G005500.1	1829	1869	ABRE
Sobic.002G093600.1	1562	1602	ABRE
Sobic.002G093700.1	1819	1859	ABRE
Sobic.002G093700.1	1820	1860	ABRE
Sobic.002G093800.2	1317	1357	ABRE
Sobic.002G093800.2	1610	1650	ABRE
Sobic.002G093800.2	1630	1670	ABRE
Sobic.002G100832.1	1201	1241	ABRE
Sobic.002G119900.1	876	916	ABRE
Sobic.002G119900.1	1007	1047	ABRE
Sobic.002G390000.2	121	161	ABRE
Sobic.002G390000.2	123	163	ABRE
Sobic.002G390000.2	124	164	ABRE
Sobic.002G390000.2	148	188	ABRE
Sobic.002G390000.2	656	696	ABRE
Sobic.002G390000.2	669	709	ABRE
Sobic.002G390000.2	1178	1218	ABRE
Sobic.002G390000.2	1187	1227	ABRE
Sobic.003G064800.1	60	100	ABRE
Sobic.003G064800.1	120	160	ABRE
Sobic.003G064800.1	359	399	ABRE
Sobic.003G064800.1	951	991	ABRE
Sobic.003G064800.1	1547	1587	ABRE
Sobic.003G064800.1	1751	1791	ABRE
Sobic.003G064800.1	1753	1793	ABRE
Sobic.003G064800.1	1754	1794	ABRE
Sobic.003G069800.1	981	1021	ABRE
Sobic.003G123700.1	14	54	ABRE
Sobic.003G123700.1	1038	1078	ABRE
Sobic.003G348900.1	338	378	ABRE
Sobic.003G348900.1	1792	1832	ABRE
Sobic.003G376200.1	391	431	ABRE
Sobic.004G147400.1	468	508	ABRE
Sobic.004G147400.1	1127	1167	ABRE
Sobic.004G147400.1	1130	1170	ABRE
Sobic.004G147400.1	1534	1574	ABRE
Sobic.004G147400.1	1745	1785	ABRE
Sobic.005G061200.1	682	722	ABRE
Sobic.005G061200.1	1587	1627	ABRE
Sobic.005G061200.1	1686	1726	ABRE
Sobic.005G061200.1	1861	1901	ABRE
Sobic.005G061700.1	104	144	ABRE
Sobic.005G061700.1	105	145	ABRE
Sobic.005G061700.1	421	461	ABRE
Sobic.005G061700.1	851	891	ABRE
Sobic.005G061700.1	853	893	ABRE
Sobic.005G063600.1	364	404	ABRE
Sobic.005G063600.1	698	738	ABRE
Sobic.005G063600.1	699	739	ABRE
Sobic.005G063600.1	735	775	ABRE
Sobic.005G063600.1	1007	1047	ABRE
Sobic.005G063600.1	1386	1426	ABRE
Sobic.005G063600.1	1955	1995	ABRE
Sobic.005G079100.1	680	720	ABRE
Sobic.005G079100.1	737	777	ABRE
Sobic.005G079100.1	1128	1168	ABRE
Sobic.005G079100.1	1522	1562	ABRE
Sobic.005G079100.1	1524	1564	ABRE
Sobic.005G079100.1	1525	1565	ABRE
Sobic.005G079100.1	1876	1916	ABRE
Sobic.005G079100.1	1877	1917	ABRE
Sobic.005G101500.2	384	424	ABRE
Sobic.005G101500.2	680	720	ABRE
Sobic.005G101500.2	906	946	ABRE
Sobic.005G101500.2	915	955	ABRE
Sobic.005G101500.2	1681	1721	ABRE
Sobic.005G101500.2	1985	2025	ABRE
Sobic.005G102300.1	839	879	ABRE
Sobic.005G102300.1	911	951	ABRE
Sobic.005G102300.1	1212	1252	ABRE
Sobic.005G102300.1	1213	1253	ABRE
Sobic.005G102401.1	148	188	ABRE
Sobic.005G102401.1	149	189	ABRE
Sobic.005G102401.1	179	219	ABRE
Sobic.005G102401.1	180	220	ABRE
Sobic.005G102401.1	1235	1275	ABRE
Sobic.005G159100.2	1618	1658	ABRE
Sobic.005G183600.1	901	941	ABRE
Sobic.005G183600.1	1702	1742	ABRE
Sobic.005G192600.1	1340	1380	ABRE
Sobic.005G192600.1	1384	1424	ABRE
Sobic.005G192600.1	1385	1425	ABRE
Sobic.005G192600.1	1814	1854	ABRE
Sobic.005G200600.1	502	542	ABRE
Sobic.005G200600.1	865	905	ABRE
Sobic.005G200600.1	1937	1977	ABRE
Sobic.005G200700.1	172	212	ABRE
Sobic.005G200700.1	451	491	ABRE
Sobic.005G200700.1	1495	1535	ABRE
Sobic.005G206000.1	310	350	ABRE
Sobic.005G206000.1	311	351	ABRE
Sobic.005G206000.1	424	464	ABRE
Sobic.005G206000.1	425	465	ABRE
Sobic.005G206000.1	448	488	ABRE
Sobic.005G206000.1	449	489	ABRE
Sobic.005G206000.1	469	509	ABRE
Sobic.005G206000.1	470	510	ABRE
Sobic.005G206000.1	962	1002	ABRE
Sobic.005G218500.1	1346	1386	ABRE
Sobic.005G218500.1	1853	1893	ABRE
Sobic.005G218500.1	1854	1894	ABRE
Sobic.005G218800.1	1347	1387	ABRE
Sobic.005G218800.1	1853	1893	ABRE
Sobic.005G218800.1	1854	1894	ABRE
Sobic.006G011601.1	153	193	ABRE
Sobic.006G011601.1	156	196	ABRE
Sobic.006G011601.1	1372	1412	ABRE
Sobic.006G011601.1	1461	1501	ABRE
Sobic.006G011601.1	1462	1502	ABRE
Sobic.006G011601.1	1503	1543	ABRE
Sobic.006G011700.1	1078	1118	ABRE
Sobic.006G011700.1	1080	1120	ABRE
Sobic.006G011700.1	1209	1249	ABRE
Sobic.006G011700.1	1870	1910	ABRE
Sobic.006G122800.1	470	510	ABRE
Sobic.006G122800.1	566	606	ABRE
Sobic.006G122800.1	1796	1836	ABRE
Sobic.006G122800.1	1797	1837	ABRE
Sobic.006G256900.2	595	635	ABRE
Sobic.006G256900.2	596	636	ABRE
Sobic.006G256900.2	1007	1047	ABRE
Sobic.006G256900.2	1663	1703	ABRE
Sobic.006G257100.1	1156	1196	ABRE
Sobic.008G055100.1	1963	2003	ABRE
Sobic.008G055200.1	1689	1729	ABRE
Sobic.008G168800.1	1323	1363	ABRE
Sobic.008G168800.1	1790	1830	ABRE
Sobic.009G021300.1	280	320	ABRE
Sobic.009G021400.1	290	330	ABRE
Sobic.009G021400.1	291	331	ABRE
Sobic.009G021600.1	695	735	ABRE
Sobic.009G021600.1	1090	1130	ABRE
Sobic.009G021600.1	1091	1131	ABRE
Sobic.009G021600.1	1645	1685	ABRE
Sobic.009G021600.1	1646	1686	ABRE
Sobic.009G021600.1	1864	1904	ABRE
Sobic.009G021600.1	1936	1976	ABRE
Sobic.006G122800.1	503	543	AuxRE
Sobic.001G096700.1	6	46	AuxRR-core
Sobic.001G190500.1	1209	1249	AuxRR-core
Sobic.002G005500.1	555	595	AuxRR-core
Sobic.003G064800.1	1495	1535	AuxRR-core
Sobic.005G063600.1	1356	1396	AuxRR-core
Sobic.005G079100.1	205	245	AuxRR-core
Sobic.005G101500.2	1775	1815	AuxRR-core
Sobic.005G192600.1	1661	1701	AuxRR-core
Sobic.006G011700.1	833	873	AuxRR-core
Sobic.001G190500.1	696	736	CAT-box
Sobic.001G190500.1	1560	1600	CAT-box
Sobic.001G256800.1	461	501	CAT-box
Sobic.001G414800.1	49	89	CAT-box
Sobic.002G005400.2	927	967	CAT-box
Sobic.002G005400.2	972	1012	CAT-box
Sobic.002G093700.1	509	549	CAT-box
Sobic.002G093700.1	738	778	CAT-box
Sobic.003G069800.1	396	436	CAT-box
Sobic.003G069800.1	1617	1657	CAT-box
Sobic.003G123700.1	1106	1146	CAT-box
Sobic.003G123700.1	1288	1328	CAT-box
Sobic.005G063600.1	940	980	CAT-box
Sobic.005G079100.1	423	463	CAT-box
Sobic.005G079100.1	501	541	CAT-box
Sobic.005G102300.1	951	991	CAT-box
Sobic.005G102401.1	882	922	CAT-box
Sobic.005G102401.1	1839	1879	CAT-box
Sobic.005G159100.2	61	101	CAT-box
Sobic.005G159100.2	489	529	CAT-box
Sobic.005G159100.2	1424	1464	CAT-box
Sobic.005G159100.2	1750	1790	CAT-box
Sobic.005G183600.1	447	487	CAT-box
Sobic.005G183600.1	1565	1605	CAT-box
Sobic.005G192600.1	381	421	CAT-box
Sobic.005G200700.1	357	397	CAT-box
Sobic.005G200700.1	1800	1840	CAT-box
Sobic.005G206000.1	1182	1222	CAT-box
Sobic.005G218500.1	80	120	CAT-box
Sobic.005G218500.1	454	494	CAT-box
Sobic.005G218500.1	1502	1542	CAT-box
Sobic.005G218800.1	74	114	CAT-box
Sobic.005G218800.1	448	488	CAT-box
Sobic.005G218800.1	1502	1542	CAT-box
Sobic.006G011900.1	628	668	CAT-box
Sobic.006G256900.2	1078	1118	CAT-box
Sobic.006G256900.2	1657	1697	CAT-box
Sobic.008G055100.1	1900	1940	CAT-box
Sobic.009G021300.1	641	681	CAT-box
Sobic.001G044700.1	1000	1040	CGTCA-motif
Sobic.001G044700.1	1582	1622	CGTCA-motif
Sobic.001G096700.1	1544	1584	CGTCA-motif
Sobic.001G096700.1	1787	1827	CGTCA-motif
Sobic.001G096700.1	1881	1921	CGTCA-motif
Sobic.001G190500.1	937	977	CGTCA-motif
Sobic.001G190500.1	1060	1100	CGTCA-motif
Sobic.001G190500.1	1594	1634	CGTCA-motif
Sobic.001G256800.1	154	194	CGTCA-motif
Sobic.001G256800.1	1059	1099	CGTCA-motif
Sobic.001G256800.1	1873	1913	CGTCA-motif
Sobic.001G414800.1	448	488	CGTCA-motif
Sobic.001G507100.1	491	531	CGTCA-motif
Sobic.001G507100.1	833	873	CGTCA-motif
Sobic.001G507100.1	1901	1941	CGTCA-motif
Sobic.002G005300.1	208	248	CGTCA-motif
Sobic.002G005300.1	359	399	CGTCA-motif
Sobic.002G005300.1	386	426	CGTCA-motif
Sobic.002G005300.1	1452	1492	CGTCA-motif
Sobic.002G005400.2	70	110	CGTCA-motif
Sobic.002G005400.2	1347	1387	CGTCA-motif
Sobic.002G005400.2	1934	1974	CGTCA-motif
Sobic.002G005400.2	1946	1986	CGTCA-motif
Sobic.002G005500.1	251	291	CGTCA-motif
Sobic.002G005500.1	480	520	CGTCA-motif
Sobic.002G005500.1	586	626	CGTCA-motif
Sobic.002G005500.1	1886	1926	CGTCA-motif
Sobic.002G093600.1	1560	1600	CGTCA-motif
Sobic.002G093800.2	177	217	CGTCA-motif
Sobic.002G093800.2	1815	1855	CGTCA-motif
Sobic.002G100832.1	471	511	CGTCA-motif
Sobic.002G119900.1	367	407	CGTCA-motif
Sobic.002G119900.1	471	511	CGTCA-motif
Sobic.002G119900.1	831	871	CGTCA-motif
Sobic.002G119900.1	851	891	CGTCA-motif
Sobic.002G119900.1	860	900	CGTCA-motif
Sobic.002G119900.1	1814	1854	CGTCA-motif
Sobic.002G390000.2	36	76	CGTCA-motif
Sobic.002G390000.2	845	885	CGTCA-motif
Sobic.002G390000.2	1184	1224	CGTCA-motif
Sobic.003G064800.1	20	60	CGTCA-motif
Sobic.003G064800.1	39	79	CGTCA-motif
Sobic.003G064800.1	1006	1046	CGTCA-motif
Sobic.003G064800.1	1533	1573	CGTCA-motif
Sobic.003G069800.1	879	919	CGTCA-motif
Sobic.003G069800.1	1630	1670	CGTCA-motif
Sobic.003G069800.1	1650	1690	CGTCA-motif
Sobic.003G123700.1	384	424	CGTCA-motif
Sobic.003G123700.1	1114	1154	CGTCA-motif
Sobic.003G123700.1	1500	1540	CGTCA-motif
Sobic.003G123700.1	1591	1631	CGTCA-motif
Sobic.003G123700.1	1822	1862	CGTCA-motif
Sobic.003G348900.1	1055	1095	CGTCA-motif
Sobic.003G376200.1	521	561	CGTCA-motif
Sobic.003G376200.1	1346	1386	CGTCA-motif
Sobic.003G376200.1	1843	1883	CGTCA-motif
Sobic.003G376200.1	1875	1915	CGTCA-motif
Sobic.004G147400.1	1317	1357	CGTCA-motif
Sobic.004G147400.1	1454	1494	CGTCA-motif
Sobic.005G061200.1	611	651	CGTCA-motif
Sobic.005G061200.1	1175	1215	CGTCA-motif
Sobic.005G061200.1	1681	1721	CGTCA-motif
Sobic.005G061700.1	185	225	CGTCA-motif
Sobic.005G061700.1	269	309	CGTCA-motif
Sobic.005G061700.1	584	624	CGTCA-motif
Sobic.005G061700.1	1890	1930	CGTCA-motif
Sobic.005G063600.1	366	406	CGTCA-motif
Sobic.005G063600.1	542	582	CGTCA-motif
Sobic.005G063600.1	1005	1045	CGTCA-motif
Sobic.005G063600.1	1676	1716	CGTCA-motif
Sobic.005G063600.1	1823	1863	CGTCA-motif
Sobic.005G079100.1	31	71	CGTCA-motif
Sobic.005G079100.1	1169	1209	CGTCA-motif
Sobic.005G079100.1	1217	1257	CGTCA-motif
Sobic.005G079100.1	1832	1872	CGTCA-motif
Sobic.005G079100.1	1842	1882	CGTCA-motif
Sobic.005G101500.2	913	953	CGTCA-motif
Sobic.005G101500.2	1215	1255	CGTCA-motif
Sobic.005G102300.1	1115	1155	CGTCA-motif
Sobic.005G102401.1	372	412	CGTCA-motif
Sobic.005G102401.1	1010	1050	CGTCA-motif
Sobic.005G102401.1	1122	1162	CGTCA-motif
Sobic.005G159100.2	1	41	CGTCA-motif
Sobic.005G159100.2	932	972	CGTCA-motif
Sobic.005G159100.2	1775	1815	CGTCA-motif
Sobic.005G183600.1	331	371	CGTCA-motif
Sobic.005G183600.1	1286	1326	CGTCA-motif
Sobic.005G192600.1	350	390	CGTCA-motif
Sobic.005G192600.1	414	454	CGTCA-motif
Sobic.005G192600.1	1252	1292	CGTCA-motif
Sobic.005G192600.1	1874	1914	CGTCA-motif
Sobic.005G192600.1	1888	1928	CGTCA-motif
Sobic.005G200600.1	688	728	CGTCA-motif
Sobic.005G200700.1	549	589	CGTCA-motif
Sobic.005G200700.1	560	600	CGTCA-motif
Sobic.005G200700.1	1030	1070	CGTCA-motif
Sobic.005G206000.1	318	358	CGTCA-motif
Sobic.005G206000.1	1861	1901	CGTCA-motif
Sobic.005G218500.1	540	580	CGTCA-motif
Sobic.005G218500.1	746	786	CGTCA-motif
Sobic.005G218800.1	534	574	CGTCA-motif
Sobic.005G218800.1	740	780	CGTCA-motif
Sobic.006G011601.1	719	759	CGTCA-motif
Sobic.006G011700.1	1207	1247	CGTCA-motif
Sobic.006G011700.1	1541	1581	CGTCA-motif
Sobic.006G011700.1	1868	1908	CGTCA-motif
Sobic.006G011700.1	1893	1933	CGTCA-motif
Sobic.006G011700.1	1911	1951	CGTCA-motif
Sobic.006G011900.1	22	62	CGTCA-motif
Sobic.006G011900.1	85	125	CGTCA-motif
Sobic.006G011900.1	1688	1728	CGTCA-motif
Sobic.006G122800.1	27	67	CGTCA-motif
Sobic.006G122800.1	1922	1962	CGTCA-motif
Sobic.006G256900.2	249	289	CGTCA-motif
Sobic.006G257100.1	863	903	CGTCA-motif
Sobic.006G257100.1	992	1032	CGTCA-motif
Sobic.008G055100.1	198	238	CGTCA-motif
Sobic.008G055200.1	402	442	CGTCA-motif
Sobic.008G055200.1	1106	1146	CGTCA-motif
Sobic.008G168800.1	148	188	CGTCA-motif
Sobic.008G168800.1	1321	1361	CGTCA-motif
Sobic.008G168800.1	1743	1783	CGTCA-motif
Sobic.009G021300.1	1777	1817	CGTCA-motif
Sobic.009G021400.1	352	392	CGTCA-motif
Sobic.009G021400.1	507	547	CGTCA-motif
Sobic.009G021400.1	770	810	CGTCA-motif
Sobic.009G021600.1	98	138	CGTCA-motif
Sobic.001G256800.1	269	309	circadian
Sobic.001G507100.1	745	785	circadian
Sobic.002G093800.2	1321	1361	circadian
Sobic.002G100832.1	550	590	circadian
Sobic.002G100832.1	554	594	circadian
Sobic.004G147400.1	202	242	circadian
Sobic.004G147400.1	654	694	circadian
Sobic.009G021400.1	439	479	circadian
Sobic.001G190500.1	1874	1914	GARE-motif
Sobic.001G414800.1	1728	1768	GARE-motif
Sobic.001G507100.1	116	156	GARE-motif
Sobic.001G507100.1	761	801	GARE-motif
Sobic.002G093700.1	1623	1663	GARE-motif
Sobic.002G093800.2	881	921	GARE-motif
Sobic.002G100832.1	76	116	GARE-motif
Sobic.003G069800.1	270	310	GARE-motif
Sobic.003G348900.1	1565	1605	GARE-motif
Sobic.003G376200.1	1494	1534	GARE-motif
Sobic.005G102401.1	1298	1338	GARE-motif
Sobic.005G192600.1	640	680	GARE-motif
Sobic.005G200600.1	568	608	GARE-motif
Sobic.005G218500.1	849	889	GARE-motif
Sobic.009G021300.1	1571	1611	GARE-motif
Sobic.009G021300.1	1949	1989	GARE-motif
Sobic.001G044700.1	250	290	G-box
Sobic.001G044700.1	1531	1571	G-box
Sobic.001G044700.1	1607	1647	G-box
Sobic.001G044700.1	250	290	G-Box
Sobic.001G096700.1	976	1016	G-box
Sobic.001G096700.1	1670	1710	G-box
Sobic.001G190500.1	1665	1705	G-Box
Sobic.001G190500.1	1731	1771	G-box
Sobic.001G190500.1	1754	1794	G-box
Sobic.001G190500.1	1832	1872	G-box
Sobic.001G190500.1	1953	1993	G-box
Sobic.001G256800.1	451	491	G-box
Sobic.001G256800.1	699	739	G-box
Sobic.001G256800.1	856	896	G-box
Sobic.001G256800.1	1057	1097	G-box
Sobic.001G414800.1	446	486	G-box
Sobic.001G414800.1	817	857	G-box
Sobic.001G414800.1	1832	1872	G-box
Sobic.001G507100.1	376	416	G-box
Sobic.002G005100.1	1901	1941	G-box
Sobic.002G005300.1	363	403	G-box
Sobic.002G005300.1	387	427	G-box
Sobic.002G005300.1	1291	1331	G-box
Sobic.002G005300.1	1296	1336	G-box
Sobic.002G005300.1	1442	1482	G-Box
Sobic.002G005400.2	684	724	G-box
Sobic.002G005400.2	685	725	G-box
Sobic.002G005500.1	1828	1868	G-box
Sobic.002G093600.1	1561	1601	G-box
Sobic.002G093700.1	1819	1859	G-Box
Sobic.002G093700.1	779	819	G-box
Sobic.002G093700.1	1148	1188	G-box
Sobic.002G093700.1	1819	1859	G-box
Sobic.002G093800.2	1316	1356	G-Box
Sobic.002G093800.2	1609	1649	G-Box
Sobic.002G093800.2	1629	1669	G-Box
Sobic.002G119900.1	876	916	G-box
Sobic.002G119900.1	884	924	G-box
Sobic.002G119900.1	975	1015	G-box
Sobic.002G119900.1	1007	1047	G-box
Sobic.002G390000.2	123	163	G-box
Sobic.002G390000.2	391	431	G-box
Sobic.002G390000.2	406	446	G-box
Sobic.002G390000.2	411	451	G-box
Sobic.002G390000.2	669	709	G-box
Sobic.002G390000.2	123	163	G-Box
Sobic.002G390000.2	148	188	G-Box
Sobic.002G390000.2	656	696	G-Box
Sobic.002G390000.2	1178	1218	G-Box
Sobic.002G390000.2	1187	1227	G-Box
Sobic.003G064800.1	60	100	G-Box
Sobic.003G064800.1	1753	1793	G-Box
Sobic.003G064800.1	120	160	G-box
Sobic.003G064800.1	552	592	G-box
Sobic.003G064800.1	950	990	G-box
Sobic.003G064800.1	1546	1586	G-box
Sobic.003G064800.1	1752	1792	G-box
Sobic.003G064800.1	1753	1793	G-box
Sobic.003G069800.1	980	1020	G-box
Sobic.003G069800.1	1054	1094	G-box
Sobic.003G069800.1	1147	1187	G-box
Sobic.003G069800.1	1354	1394	G-box
Sobic.003G123700.1	1038	1078	G-box
Sobic.003G123700.1	1395	1435	G-box
Sobic.003G123700.1	13	53	G-Box
Sobic.003G348900.1	677	717	G-box
Sobic.003G348900.1	1067	1107	G-Box
Sobic.003G376200.1	388	428	G-box
Sobic.003G376200.1	561	601	G-box
Sobic.003G376200.1	613	653	G-box
Sobic.003G376200.1	1351	1391	G-box
Sobic.003G376200.1	390	430	G-Box
Sobic.004G147400.1	385	425	G-box
Sobic.004G147400.1	391	431	G-box
Sobic.004G147400.1	467	507	G-box
Sobic.004G147400.1	1129	1169	G-Box
Sobic.004G147400.1	1534	1574	G-Box
Sobic.004G147400.1	1745	1785	G-Box
Sobic.005G061200.1	205	245	G-box
Sobic.005G061200.1	823	863	G-box
Sobic.005G061200.1	682	722	G-Box
Sobic.005G061200.1	1098	1138	G-Box
Sobic.005G061200.1	1586	1626	G-Box
Sobic.005G061200.1	1685	1725	G-Box
Sobic.005G061700.1	104	144	G-Box
Sobic.005G061700.1	104	144	G-box
Sobic.005G061700.1	853	893	G-box
Sobic.005G061700.1	890	930	G-box
Sobic.005G061700.1	1447	1487	G-box
Sobic.005G063600.1	364	404	G-box
Sobic.005G063600.1	698	738	G-box
Sobic.005G063600.1	734	774	G-box
Sobic.005G063600.1	1006	1046	G-box
Sobic.005G063600.1	1386	1426	G-box
Sobic.005G063600.1	1955	1995	G-box
Sobic.005G079100.1	679	719	G-box
Sobic.005G079100.1	737	777	G-box
Sobic.005G079100.1	1128	1168	G-box
Sobic.005G079100.1	1523	1563	G-box
Sobic.005G079100.1	1524	1564	G-box
Sobic.005G079100.1	1876	1916	G-box
Sobic.005G079100.1	1524	1564	G-Box
Sobic.005G079100.1	1876	1916	G-Box
Sobic.005G101500.2	383	423	G-box
Sobic.005G101500.2	679	719	G-box
Sobic.005G101500.2	906	946	G-box
Sobic.005G101500.2	914	954	G-box
Sobic.005G101500.2	1451	1491	G-box
Sobic.005G101500.2	1680	1720	G-box
Sobic.005G101800.2	540	580	G-box
Sobic.005G101800.2	719	759	G-box
Sobic.005G101800.2	770	810	G-box
Sobic.005G101800.2	921	961	G-box
Sobic.005G101800.2	1577	1617	G-box
Sobic.005G101800.2	1578	1618	G-box
Sobic.005G102300.1	1212	1252	G-box
Sobic.005G102300.1	838	878	G-Box
Sobic.005G102300.1	1212	1252	G-Box
Sobic.005G102401.1	148	188	G-Box
Sobic.005G102401.1	179	219	G-Box
Sobic.005G102401.1	148	188	G-box
Sobic.005G102401.1	179	219	G-box
Sobic.005G102401.1	804	844	G-box
Sobic.005G102401.1	1234	1274	G-box
Sobic.005G102401.1	1576	1616	G-box
Sobic.005G159100.2	506	546	G-box
Sobic.005G159100.2	1617	1657	G-box
Sobic.005G183600.1	603	643	G-box
Sobic.005G183600.1	900	940	G-box
Sobic.005G183600.1	1701	1741	G-box
Sobic.005G192600.1	1384	1424	G-Box
Sobic.005G192600.1	1813	1853	G-Box
Sobic.005G192600.1	1384	1424	G-box
Sobic.005G200600.1	501	541	G-Box
Sobic.005G200600.1	864	904	G-Box
Sobic.005G200600.1	1937	1977	G-Box
Sobic.005G200600.1	862	902	G-box
Sobic.005G200700.1	172	212	G-box
Sobic.005G200700.1	450	490	G-box
Sobic.005G206000.1	310	350	G-box
Sobic.005G206000.1	424	464	G-box
Sobic.005G206000.1	448	488	G-box
Sobic.005G206000.1	469	509	G-box
Sobic.005G206000.1	962	1002	G-box
Sobic.005G206000.1	310	350	G-Box
Sobic.005G206000.1	424	464	G-Box
Sobic.005G206000.1	448	488	G-Box
Sobic.005G206000.1	469	509	G-Box
Sobic.005G218500.1	1853	1893	G-Box
Sobic.005G218500.1	1345	1385	G-box
Sobic.005G218500.1	1853	1893	G-box
Sobic.005G218800.1	1853	1893	G-Box
Sobic.005G218800.1	1346	1386	G-box
Sobic.005G218800.1	1853	1893	G-box
Sobic.006G011601.1	155	195	G-Box
Sobic.006G011601.1	1372	1412	G-Box
Sobic.006G011601.1	1461	1501	G-box
Sobic.006G011601.1	1502	1542	G-box
Sobic.006G011700.1	791	831	G-box
Sobic.006G011700.1	1080	1120	G-box
Sobic.006G011700.1	1208	1248	G-box
Sobic.006G011700.1	1869	1909	G-box
Sobic.006G122800.1	566	606	G-Box
Sobic.006G122800.1	1796	1836	G-Box
Sobic.006G122800.1	470	510	G-box
Sobic.006G122800.1	1796	1836	G-box
Sobic.006G256900.2	592	632	G-Box
Sobic.006G256900.2	595	635	G-Box
Sobic.006G256900.2	1006	1046	G-Box
Sobic.006G256900.2	595	635	G-box
Sobic.006G257100.1	1022	1062	G-box
Sobic.006G257100.1	1156	1196	G-box
Sobic.006G257100.1	1968	2008	G-box
Sobic.008G055100.1	1467	1507	G-Box
Sobic.008G055100.1	1963	2003	G-box
Sobic.008G055200.1	1552	1592	G-box
Sobic.008G055200.1	1689	1729	G-box
Sobic.008G055200.1	1948	1988	G-box
Sobic.008G168800.1	1320	1360	G-box
Sobic.008G168800.1	1322	1362	G-box
Sobic.009G021300.1	279	319	G-Box
Sobic.009G021300.1	1267	1307	G-box
Sobic.009G021400.1	290	330	G-box
Sobic.009G021400.1	290	330	G-Box
Sobic.009G021600.1	1090	1130	G-Box
Sobic.009G021600.1	1645	1685	G-Box
Sobic.009G021600.1	1864	1904	G-Box
Sobic.009G021600.1	693	733	G-box
Sobic.009G021600.1	694	734	G-box
Sobic.009G021600.1	1090	1130	G-box
Sobic.009G021600.1	1645	1685	G-box
Sobic.009G021600.1	1936	1976	G-box
Sobic.002G100832.1	1226	1266	GCN4_motif
Sobic.002G390000.2	1192	1232	GCN4_motif
Sobic.004G147400.1	122	162	GCN4_motif
Sobic.005G102401.1	834	874	GCN4_motif
Sobic.005G102401.1	1358	1398	GCN4_motif
Sobic.005G200600.1	279	319	GCN4_motif
Sobic.008G168800.1	1638	1678	GCN4_motif
Sobic.008G168800.1	1971	2011	GCN4_motif
Sobic.009G021600.1	660	700	GCN4_motif
Sobic.001G044700.1	199	239	GT1-motif
Sobic.001G256800.1	655	695	GT1-motif
Sobic.001G256800.1	1748	1788	GT1-motif
Sobic.001G507100.1	392	432	GT1-motif
Sobic.001G507100.1	393	433	GT1-motif
Sobic.001G507100.1	1911	1951	GT1-motif
Sobic.002G005100.1	1215	1255	GT1-motif
Sobic.002G005500.1	960	1000	GT1-motif
Sobic.002G093600.1	898	938	GT1-motif
Sobic.002G093800.2	1266	1306	GT1-motif
Sobic.002G093800.2	1267	1307	GT1-motif
Sobic.002G093800.2	1312	1352	GT1-motif
Sobic.002G100832.1	896	936	GT1-motif
Sobic.003G064800.1	940	980	GT1-motif
Sobic.003G064800.1	1055	1095	GT1-motif
Sobic.004G147400.1	1477	1517	GT1-motif
Sobic.005G101800.2	1744	1784	GT1-motif
Sobic.005G102300.1	1318	1358	GT1-motif
Sobic.005G183600.1	1368	1408	GT1-motif
Sobic.005G200700.1	849	889	GT1-motif
Sobic.006G122800.1	101	141	GT1-motif
Sobic.006G256900.2	1022	1062	GT1-motif
Sobic.006G256900.2	1023	1063	GT1-motif
Sobic.006G257100.1	548	588	GT1-motif
Sobic.006G257100.1	1771	1811	GT1-motif
Sobic.008G055100.1	556	596	GT1-motif
Sobic.001G256800.1	1269	1309	I-box
Sobic.002G005400.2	587	627	I-box
Sobic.002G005500.1	1677	1717	I-box
Sobic.002G093700.1	1031	1071	I-box
Sobic.002G093800.2	351	391	I-box
Sobic.002G119900.1	818	858	I-box
Sobic.003G123700.1	1680	1720	I-box
Sobic.003G348900.1	1595	1635	I-box
Sobic.005G061700.1	53	93	I-box
Sobic.005G063600.1	1044	1084	I-box
Sobic.005G159100.2	380	420	I-box
Sobic.005G159100.2	1666	1706	I-box
Sobic.005G192600.1	1758	1798	I-box
Sobic.005G192600.1	1760	1800	I-box
Sobic.005G218500.1	83	123	I-box
Sobic.005G218800.1	77	117	I-box
Sobic.005G218800.1	757	797	I-box
Sobic.006G011700.1	1715	1755	I-box
Sobic.006G256900.2	215	255	I-box
Sobic.006G256900.2	1352	1392	I-box
Sobic.006G256900.2	1582	1622	I-box
Sobic.006G257100.1	1677	1717	I-box
Sobic.006G257100.1	1679	1719	I-box
Sobic.008G055100.1	1315	1355	I-box
Sobic.008G055200.1	1228	1268	I-box
Sobic.008G168800.1	1588	1628	I-box
Sobic.001G044700.1	4	44	LTR
Sobic.001G414800.1	1268	1308	LTR
Sobic.002G119900.1	40	80	LTR
Sobic.003G069800.1	724	764	LTR
Sobic.003G069800.1	1272	1312	LTR
Sobic.003G376200.1	1364	1404	LTR
Sobic.003G376200.1	1786	1826	LTR
Sobic.005G061200.1	1335	1375	LTR
Sobic.005G061200.1	1342	1382	LTR
Sobic.005G061200.1	1351	1391	LTR
Sobic.005G061700.1	363	403	LTR
Sobic.005G063600.1	1750	1790	LTR
Sobic.005G102300.1	85	125	LTR
Sobic.005G102300.1	460	500	LTR
Sobic.005G183600.1	13	53	LTR
Sobic.005G218500.1	208	248	LTR
Sobic.005G218800.1	202	242	LTR
Sobic.006G011700.1	1018	1058	LTR
Sobic.006G122800.1	870	910	LTR
Sobic.008G055100.1	394	434	LTR
Sobic.008G055100.1	1873	1913	LTR
Sobic.008G168800.1	514	554	LTR
Sobic.001G044700.1	619	659	MBS
Sobic.001G096700.1	268	308	MBS
Sobic.001G096700.1	968	1008	MBS
Sobic.001G096700.1	1848	1888	MBS
Sobic.001G190500.1	1857	1897	MBS
Sobic.001G256800.1	1135	1175	MBS
Sobic.001G414800.1	576	616	MBS
Sobic.001G414800.1	732	772	MBS
Sobic.001G507100.1	225	265	MBS
Sobic.001G507100.1	1010	1050	MBS
Sobic.001G507100.1	1765	1805	MBS
Sobic.002G005100.1	972	1012	MBS
Sobic.002G005100.1	1027	1067	MBS
Sobic.002G005300.1	1301	1341	MBS
Sobic.002G005400.2	1887	1927	MBS
Sobic.002G093800.2	222	262	MBS
Sobic.002G100832.1	1781	1821	MBS
Sobic.002G119900.1	685	725	MBS
Sobic.003G064800.1	1920	1960	MBS
Sobic.003G376200.1	213	253	MBS
Sobic.003G376200.1	266	306	MBS
Sobic.003G376200.1	1710	1750	MBS
Sobic.004G147400.1	1711	1751	MBS
Sobic.005G061200.1	1782	1822	MBS
Sobic.005G061700.1	829	869	MBS
Sobic.005G063600.1	861	901	MBS
Sobic.005G063600.1	1422	1462	MBS
Sobic.005G079100.1	130	170	MBS
Sobic.005G101800.2	961	1001	MBS
Sobic.005G101800.2	1621	1661	MBS
Sobic.005G102300.1	1199	1239	MBS
Sobic.005G192600.1	1281	1321	MBS
Sobic.005G192600.1	1517	1557	MBS
Sobic.005G192600.1	1942	1982	MBS
Sobic.005G200600.1	848	888	MBS
Sobic.005G200600.1	967	1007	MBS
Sobic.005G200600.1	1213	1253	MBS
Sobic.005G200700.1	942	982	MBS
Sobic.005G200700.1	1262	1302	MBS
Sobic.005G200700.1	1354	1394	MBS
Sobic.005G218500.1	882	922	MBS
Sobic.005G218500.1	1870	1910	MBS
Sobic.005G218800.1	876	916	MBS
Sobic.005G218800.1	1870	1910	MBS
Sobic.006G122800.1	967	1007	MBS
Sobic.006G122800.1	1814	1854	MBS
Sobic.006G256900.2	988	1028	MBS
Sobic.006G257100.1	192	232	MBS
Sobic.006G257100.1	516	556	MBS
Sobic.008G055200.1	1746	1786	MBS
Sobic.008G055200.1	1803	1843	MBS
Sobic.009G021300.1	804	844	MBS
Sobic.009G021300.1	1545	1585	MBS
Sobic.009G021600.1	303	343	MBS
Sobic.009G021600.1	1764	1804	MBS
Sobic.001G507100.1	1664	1704	P-box
Sobic.002G005300.1	1052	1092	P-box
Sobic.002G005400.2	1213	1253	P-box
Sobic.002G093600.1	1628	1668	P-box
Sobic.005G061200.1	710	750	P-box
Sobic.005G061700.1	745	785	P-box
Sobic.005G063600.1	1623	1663	P-box
Sobic.005G079100.1	1229	1269	P-box
Sobic.005G101500.2	1436	1476	P-box
Sobic.005G102401.1	714	754	P-box
Sobic.005G159100.2	226	266	P-box
Sobic.005G206000.1	1008	1048	P-box
Sobic.005G218500.1	1678	1718	P-box
Sobic.006G011900.1	914	954	P-box
Sobic.006G256900.2	131	171	P-box
Sobic.008G055200.1	287	327	P-box
Sobic.001G256800.1	1555	1595	RY-element
Sobic.001G507100.1	513	553	RY-element
Sobic.001G507100.1	1152	1192	RY-element
Sobic.002G005200.1	487	527	RY-element
Sobic.002G005200.1	491	531	RY-element
Sobic.002G005200.1	495	535	RY-element
Sobic.002G005200.1	499	539	RY-element
Sobic.002G005200.1	503	543	RY-element
Sobic.002G005200.1	507	547	RY-element
Sobic.002G005200.1	511	551	RY-element
Sobic.002G005200.1	667	707	RY-element
Sobic.002G005200.1	671	711	RY-element
Sobic.002G005200.1	675	715	RY-element
Sobic.002G005200.1	679	719	RY-element
Sobic.002G005200.1	683	723	RY-element
Sobic.002G005200.1	687	727	RY-element
Sobic.002G005200.1	691	731	RY-element
Sobic.002G005200.1	695	735	RY-element
Sobic.002G005200.1	699	739	RY-element
Sobic.002G005200.1	703	743	RY-element
Sobic.002G005200.1	707	747	RY-element
Sobic.002G005200.1	711	751	RY-element
Sobic.002G005200.1	1700	1740	RY-element
Sobic.002G005500.1	1555	1595	RY-element
Sobic.002G093600.1	1843	1883	RY-element
Sobic.002G119900.1	142	182	RY-element
Sobic.003G123700.1	324	364	RY-element
Sobic.003G123700.1	1893	1933	RY-element
Sobic.004G147400.1	1774	1814	RY-element
Sobic.005G061200.1	1197	1237	RY-element
Sobic.005G079100.1	1303	1343	RY-element
Sobic.005G200700.1	311	351	RY-element
Sobic.005G200700.1	1869	1909	RY-element
Sobic.005G206000.1	1811	1851	RY-element
Sobic.005G206000.1	1866	1906	RY-element
Sobic.006G011601.1	1774	1814	RY-element
Sobic.008G055100.1	341	381	RY-element
Sobic.008G168800.1	1768	1808	RY-element
Sobic.009G021600.1	1404	1444	RY-element
Sobic.002G390000.2	993	1033	TATC-box
Sobic.005G061200.1	1941	1981	TATC-box
Sobic.005G102300.1	1242	1282	TATC-box
Sobic.009G021600.1	122	162	TATC-box
Sobic.001G190500.1	964	1004	TCA-element
Sobic.001G190500.1	1683	1723	TCA-element
Sobic.001G256800.1	441	481	TCA-element
Sobic.001G414800.1	378	418	TCA-element
Sobic.001G414800.1	1753	1793	TCA-element
Sobic.001G507100.1	1302	1342	TCA-element
Sobic.002G005300.1	426	466	TCA-element
Sobic.002G005300.1	1078	1118	TCA-element
Sobic.002G005300.1	1736	1776	TCA-element
Sobic.002G005400.2	1294	1334	TCA-element
Sobic.002G093700.1	969	1009	TCA-element
Sobic.002G093800.2	1557	1597	TCA-element
Sobic.003G348900.1	285	325	TCA-element
Sobic.003G348900.1	1190	1230	TCA-element
Sobic.003G348900.1	1712	1752	TCA-element
Sobic.005G061200.1	453	493	TCA-element
Sobic.005G061700.1	1896	1936	TCA-element
Sobic.005G200600.1	835	875	TCA-element
Sobic.005G206000.1	1788	1828	TCA-element
Sobic.008G055100.1	1714	1754	TCA-element
Sobic.008G168800.1	443	483	TCA-element
Sobic.002G005400.2	1721	1761	TC-rich repeats
Sobic.002G100832.1	1657	1697	TC-rich repeats
Sobic.003G069800.1	1461	1501	TC-rich repeats
Sobic.003G348900.1	396	436	TC-rich repeats
Sobic.003G376200.1	1889	1929	TC-rich repeats
Sobic.004G147400.1	1114	1154	TC-rich repeats
Sobic.005G183600.1	1088	1128	TC-rich repeats
Sobic.005G192600.1	677	717	TC-rich repeats
Sobic.006G256900.2	1983	2023	TC-rich repeats
Sobic.009G021300.1	1817	1857	TC-rich repeats
Sobic.009G021400.1	637	677	TC-rich repeats
Sobic.009G021400.1	1470	1510	TC-rich repeats
Sobic.009G021400.1	1654	1694	TC-rich repeats
Sobic.001G044700.1	1000	1040	TGACG-motif
Sobic.001G044700.1	1582	1622	TGACG-motif
Sobic.001G096700.1	1544	1584	TGACG-motif
Sobic.001G096700.1	1787	1827	TGACG-motif
Sobic.001G096700.1	1881	1921	TGACG-motif
Sobic.001G190500.1	937	977	TGACG-motif
Sobic.001G190500.1	1060	1100	TGACG-motif
Sobic.001G190500.1	1594	1634	TGACG-motif
Sobic.001G256800.1	154	194	TGACG-motif
Sobic.001G256800.1	1059	1099	TGACG-motif
Sobic.001G256800.1	1873	1913	TGACG-motif
Sobic.001G414800.1	448	488	TGACG-motif
Sobic.001G507100.1	491	531	TGACG-motif
Sobic.001G507100.1	833	873	TGACG-motif
Sobic.001G507100.1	1901	1941	TGACG-motif
Sobic.002G005300.1	208	248	TGACG-motif
Sobic.002G005300.1	359	399	TGACG-motif
Sobic.002G005300.1	386	426	TGACG-motif
Sobic.002G005300.1	1452	1492	TGACG-motif
Sobic.002G005400.2	70	110	TGACG-motif
Sobic.002G005400.2	1347	1387	TGACG-motif
Sobic.002G005400.2	1934	1974	TGACG-motif
Sobic.002G005400.2	1946	1986	TGACG-motif
Sobic.002G005500.1	251	291	TGACG-motif
Sobic.002G005500.1	480	520	TGACG-motif
Sobic.002G005500.1	586	626	TGACG-motif
Sobic.002G005500.1	1886	1926	TGACG-motif
Sobic.002G093600.1	1560	1600	TGACG-motif
Sobic.002G093800.2	177	217	TGACG-motif
Sobic.002G093800.2	1815	1855	TGACG-motif
Sobic.002G100832.1	471	511	TGACG-motif
Sobic.002G119900.1	367	407	TGACG-motif
Sobic.002G119900.1	471	511	TGACG-motif
Sobic.002G119900.1	831	871	TGACG-motif
Sobic.002G119900.1	851	891	TGACG-motif
Sobic.002G119900.1	860	900	TGACG-motif
Sobic.002G119900.1	1814	1854	TGACG-motif
Sobic.002G390000.2	36	76	TGACG-motif
Sobic.002G390000.2	845	885	TGACG-motif
Sobic.002G390000.2	1184	1224	TGACG-motif
Sobic.003G064800.1	20	60	TGACG-motif
Sobic.003G064800.1	39	79	TGACG-motif
Sobic.003G064800.1	1006	1046	TGACG-motif
Sobic.003G064800.1	1533	1573	TGACG-motif
Sobic.003G069800.1	879	919	TGACG-motif
Sobic.003G069800.1	1630	1670	TGACG-motif
Sobic.003G069800.1	1650	1690	TGACG-motif
Sobic.003G123700.1	384	424	TGACG-motif
Sobic.003G123700.1	1114	1154	TGACG-motif
Sobic.003G123700.1	1500	1540	TGACG-motif
Sobic.003G123700.1	1591	1631	TGACG-motif
Sobic.003G123700.1	1822	1862	TGACG-motif
Sobic.003G348900.1	1055	1095	TGACG-motif
Sobic.003G376200.1	521	561	TGACG-motif
Sobic.003G376200.1	1346	1386	TGACG-motif
Sobic.003G376200.1	1843	1883	TGACG-motif
Sobic.003G376200.1	1875	1915	TGACG-motif
Sobic.004G147400.1	1317	1357	TGACG-motif
Sobic.004G147400.1	1454	1494	TGACG-motif
Sobic.005G061200.1	611	651	TGACG-motif
Sobic.005G061200.1	1175	1215	TGACG-motif
Sobic.005G061200.1	1681	1721	TGACG-motif
Sobic.005G061700.1	185	225	TGACG-motif
Sobic.005G061700.1	269	309	TGACG-motif
Sobic.005G061700.1	584	624	TGACG-motif
Sobic.005G061700.1	1890	1930	TGACG-motif
Sobic.005G063600.1	366	406	TGACG-motif
Sobic.005G063600.1	542	582	TGACG-motif
Sobic.005G063600.1	1005	1045	TGACG-motif
Sobic.005G063600.1	1676	1716	TGACG-motif
Sobic.005G063600.1	1823	1863	TGACG-motif
Sobic.005G079100.1	31	71	TGACG-motif
Sobic.005G079100.1	1169	1209	TGACG-motif
Sobic.005G079100.1	1217	1257	TGACG-motif
Sobic.005G079100.1	1832	1872	TGACG-motif
Sobic.005G079100.1	1842	1882	TGACG-motif
Sobic.005G101500.2	913	953	TGACG-motif
Sobic.005G101500.2	1215	1255	TGACG-motif
Sobic.005G101500.2	1475	1515	TGACG-motif
Sobic.005G102300.1	1115	1155	TGACG-motif
Sobic.005G102401.1	372	412	TGACG-motif
Sobic.005G102401.1	1010	1050	TGACG-motif
Sobic.005G102401.1	1122	1162	TGACG-motif
Sobic.005G159100.2	1	41	TGACG-motif
Sobic.005G159100.2	932	972	TGACG-motif
Sobic.005G159100.2	1775	1815	TGACG-motif
Sobic.005G183600.1	331	371	TGACG-motif
Sobic.005G183600.1	1286	1326	TGACG-motif
Sobic.005G192600.1	350	390	TGACG-motif
Sobic.005G192600.1	414	454	TGACG-motif
Sobic.005G192600.1	1252	1292	TGACG-motif
Sobic.005G192600.1	1874	1914	TGACG-motif
Sobic.005G192600.1	1888	1928	TGACG-motif
Sobic.005G200600.1	688	728	TGACG-motif
Sobic.005G200700.1	549	589	TGACG-motif
Sobic.005G200700.1	560	600	TGACG-motif
Sobic.005G200700.1	1030	1070	TGACG-motif
Sobic.005G206000.1	318	358	TGACG-motif
Sobic.005G206000.1	1861	1901	TGACG-motif
Sobic.005G218500.1	540	580	TGACG-motif
Sobic.005G218500.1	746	786	TGACG-motif
Sobic.005G218800.1	534	574	TGACG-motif
Sobic.005G218800.1	740	780	TGACG-motif
Sobic.006G011601.1	719	759	TGACG-motif
Sobic.006G011700.1	1207	1247	TGACG-motif
Sobic.006G011700.1	1541	1581	TGACG-motif
Sobic.006G011700.1	1868	1908	TGACG-motif
Sobic.006G011700.1	1893	1933	TGACG-motif
Sobic.006G011700.1	1911	1951	TGACG-motif
Sobic.006G011900.1	22	62	TGACG-motif
Sobic.006G011900.1	85	125	TGACG-motif
Sobic.006G011900.1	1688	1728	TGACG-motif
Sobic.006G122800.1	27	67	TGACG-motif
Sobic.006G122800.1	1922	1962	TGACG-motif
Sobic.006G256900.2	249	289	TGACG-motif
Sobic.006G257100.1	863	903	TGACG-motif
Sobic.006G257100.1	992	1032	TGACG-motif
Sobic.008G055100.1	198	238	TGACG-motif
Sobic.008G055200.1	402	442	TGACG-motif
Sobic.008G055200.1	1106	1146	TGACG-motif
Sobic.008G168800.1	148	188	TGACG-motif
Sobic.008G168800.1	1321	1361	TGACG-motif
Sobic.008G168800.1	1743	1783	TGACG-motif
Sobic.009G021300.1	1777	1817	TGACG-motif
Sobic.009G021400.1	352	392	TGACG-motif
Sobic.009G021400.1	507	547	TGACG-motif
Sobic.009G021400.1	770	810	TGACG-motif
Sobic.009G021600.1	98	138	TGACG-motif
Sobic.001G044700.1	571	611	TGA-element
Sobic.001G044700.1	1661	1701	TGA-element
Sobic.001G096700.1	1074	1114	TGA-element
Sobic.001G190500.1	1922	1962	TGA-element
Sobic.001G507100.1	1370	1410	TGA-element
Sobic.002G005300.1	276	316	TGA-element
Sobic.002G005300.1	288	328	TGA-element
Sobic.002G005400.2	1400	1440	TGA-element
Sobic.002G005500.1	1345	1385	TGA-element
Sobic.002G005500.1	1745	1785	TGA-element
Sobic.002G005500.1	1985	2025	TGA-element
Sobic.002G100832.1	1048	1088	TGA-element
Sobic.002G119900.1	1279	1319	TGA-element
Sobic.002G390000.2	1437	1477	TGA-element
Sobic.003G069800.1	608	648	TGA-element
Sobic.003G376200.1	504	544	TGA-element
Sobic.004G147400.1	1781	1821	TGA-element
Sobic.005G061700.1	1673	1713	TGA-element
Sobic.005G063600.1	235	275	TGA-element
Sobic.005G063600.1	770	810	TGA-element
Sobic.005G101500.2	1062	1102	TGA-element
Sobic.005G102401.1	955	995	TGA-element
Sobic.005G183600.1	141	181	TGA-element
Sobic.005G192600.1	495	535	TGA-element
Sobic.005G192600.1	1903	1943	TGA-element
Sobic.005G200600.1	1157	1197	TGA-element
Sobic.006G011700.1	483	523	TGA-element
Sobic.006G122800.1	138	178	TGA-element
Sobic.008G055100.1	1958	1998	TGA-element
Sobic.008G055200.1	1819	1859	TGA-element
Sobic.008G168800.1	1198	1238	TGA-element
Sobic.009G021300.1	243	283	TGA-element
Sobic.001G096700.1	1052	1092	W box
Sobic.001G190500.1	600	640	W box
Sobic.001G190500.1	1009	1049	W box
Sobic.001G414800.1	1183	1223	W box
Sobic.001G507100.1	161	201	W box
Sobic.002G005100.1	1367	1407	W box
Sobic.002G005300.1	1711	1751	W box
Sobic.002G005500.1	1106	1146	W box
Sobic.002G093700.1	269	309	W box
Sobic.002G119900.1	794	834	W box
Sobic.002G119900.1	1893	1933	W box
Sobic.002G390000.2	924	964	W box
Sobic.003G064800.1	1107	1147	W box
Sobic.003G069800.1	1689	1729	W box
Sobic.003G376200.1	284	324	W box
Sobic.003G376200.1	526	566	W box
Sobic.004G147400.1	280	320	W box
Sobic.005G061200.1	336	376	W box
Sobic.005G063600.1	606	646	W box
Sobic.005G063600.1	1759	1799	W box
Sobic.005G079100.1	1226	1266	W box
Sobic.005G101500.2	1507	1547	W box
Sobic.005G101800.2	1332	1372	W box
Sobic.005G101800.2	1837	1877	W box
Sobic.005G101800.2	1867	1907	W box
Sobic.005G102300.1	1578	1618	W box
Sobic.005G102401.1	1849	1889	W box
Sobic.005G159100.2	268	308	W box
Sobic.005G192600.1	457	497	W box
Sobic.005G200600.1	66	106	W box
Sobic.005G206000.1	159	199	W box
Sobic.005G206000.1	205	245	W box
Sobic.005G218500.1	701	741	W box
Sobic.005G218800.1	695	735	W box
Sobic.006G011601.1	1424	1464	W box
Sobic.006G011700.1	1698	1738	W box
Sobic.006G122800.1	669	709	W box
Sobic.009G021300.1	1167	1207	W box
Sobic.005G101600.2	273	313	ABRE
Sobic.005G101600.2	311	351	ABRE
Sobic.005G101600.2	538	578	ABRE
Sobic.005G101600.2	657	697	ABRE
Sobic.005G101600.2	659	699	ABRE
Sobic.005G101600.2	1528	1568	ABRE
Sobic.005G101600.2	1775	1815	ABRE
Sobic.005G101700.1	140	180	ABRE
Sobic.005G101700.1	785	825	AuxRE
Sobic.005G101600.2	169	209	CAT-box
Sobic.005G101600.2	173	213	CAT-box
Sobic.005G101600.2	198	238	CAT-box
Sobic.005G101600.2	1384	1424	CGTCA-motif
Sobic.005G101600.2	1599	1639	CGTCA-motif
Sobic.005G101700.1	188	228	CGTCA-motif
Sobic.005G101700.1	597	637	CGTCA-motif
Sobic.005G101700.1	1887	1927	CGTCA-motif
Sobic.005G101600.2	273	313	G-box
Sobic.005G101600.2	309	349	G-box
Sobic.005G101600.2	310	350	G-box
Sobic.005G101600.2	683	723	G-box
Sobic.005G101600.2	538	578	G-Box
Sobic.005G101600.2	659	699	G-Box
Sobic.005G101600.2	1528	1568	G-Box
Sobic.005G101600.2	1775	1815	G-Box
Sobic.005G101700.1	138	178	G-box
Sobic.005G101700.1	139	179	G-box
Sobic.005G101600.2	1701	1741	MBS
Sobic.005G101700.1	1638	1678	MBS
Sobic.005G101600.2	1984	2024	TATC-box
Sobic.005G101700.1	1960	2000	TATC-box
Sobic.005G101600.2	1384	1424	TGACG-motif
Sobic.005G101600.2	1599	1639	TGACG-motif
Sobic.005G101700.1	188	228	TGACG-motif
Sobic.005G101700.1	597	637	TGACG-motif
Sobic.005G101700.1	1887	1927	TGACG-motif
Sobic.005G101600.2	4	44	WUN-motif
