# Supplementary material for: Genome-Wide Identification of the Dirigent Gene Family and Expression Pattern Analysis Under Drought and Salt Stresses of Sorghum bicolor (L.)
Source: Genes (Basel). 2025 Aug 19;16(8):973. doi: 10.3390/genes16080973 (PMC12385806; doi:10.3390/genes16080973)
Supplement: Supplementary file 1 [file genes-16-00973-s001.zip › Supplemental Table4.xls]

## Sheet: Supplemental Table4
Supplemental Table4： Analysis of tissue-specific expression patterns
BTx623 Homolog	Root	Seedling	Leaf 1	Leaf 2	Leaf 3	Leaf 4	Stem 1	Stem 2	Inflorescence 1	Inflorescence 2	Seed 1	Seed 2	Seed 3
SbDIR1	0	1.71	2.64	0.22	0.51	1.09	0	0.06	4.24	7	0.6	0.31	0.51
SbDIR2	2.33	0.91	0	0	0.02	0	0.03	0.42	0.78	0.32	0.5	0.16	0.84
SbDIR3	4.09	2.84	0	0	0	0	7.05	0	2.58	1.12	0.03	0	2.97
SbDIR4	11.33	1.6	0.04	0	0	0	0	0	0.96	0.29	2.82	2.58	0.57
SbDIR7	0.09	0.52	0	0	0	0	5.57	0	1.51	0.1	0	0.05	1.2
SbDIR8	24.89	21.91	6.75	3.05	1.03	1.57	119.92	4.91	21.95	11.69	1.39	0.59	35.95
SbDIR9	71.02	64.71	4.04	3.26	2.04	2.15	661.53	46.01	24.05	49.76	11.31	3.68	66.14
SbDIR10	7.15	14.23	0.28	0.45	0	0	427.43	21.63	10.43	3.53	0.03	0	6.13
SbDIR11	0	0.11	0	0	0	0	0.13	0	5.52	0	0	0	0.71
SbDIR12	0	243.65	240.82	0.26	1693.2	89.49	0.51	0.07	0.1	5.97	9.02	0	19.28
SbDIR13	8.22	3.6	0.87	0.17	2.18	0.02	0.48	0.02	0.18	0.28	0.06	7.57	145.67
SbDIR14	0	0.08	0	0	0.03	0	0	0.13	1.15	0.18	0.03	0.17	35.97
SbDIR16	49.31	38.1	0.89	19.86	10.04	3.2	4.16	1.16	0.95	0.65	0.25	0.95	6.89
SbDIR17	10.1	4.6	0.13	0.01	0.03	0.02	0	0	0.08	0.19	0.05	0.02	1.21
SbDIR18	27.47	6	0	0.05	0.04	0.09	0	0	0	0.02	0	0.05	5.14
SbDIR20	0	0.29	0	0	0	0	0	0	0	0	0	0	0
SbDIR22	0.7	100.09	264.18	12.31	37	30.33	0.61	1.41	13.97	7.77	3.18	6.65	8.5
SbDIR23	43.09	50.22	0	0	0	0	43.71	0.03	4.67	5.49	0.07	0.28	121.32
SbDIR24	116.77	81.34	1.58	1.97	0.85	0.54	443.58	6.14	5.06	6.73	1.11	0.93	60.65
SbDIR25	19.92	19.94	1.68	2.36	0.63	1.1	123.51	3.32	2.65	0.78	0	0	15.15
SbDIR26	0.76	2.51	0.56	2.85	1.37	0.43	19.94	7.18	3.39	1.59	0.27	0.24	0.58
SbDIR27	0.33	0.27	0.17	0.03	0.15	0.14	0.15	0.27	0.14	0.41	0.11	0.84	0.61
SbDIR28	0.11	24.98	0.75	0	3.77	0.28	0	0	0.81	1.63	0.21	0.2	9.44
SbDIR29	56.77	271.29	10.49	0.09	0.14	0.57	0.04	0	12.56	7.15	0.07	0.46	124.33
SbDIR31	11.24	75.6	24.32	0	2.42	6.14	0	0.02	0.64	0.92	0	0.3	18.54
SbDIR32	0	6.67	8.04	0.27	1.57	8.59	0	0	2.96	0.04	0.04	0.62	6.32
SbDIR33	0.15	1.75	3.23	0	0.16	1.08	0	0	0.34	0.11	0	0.16	0.05
SbDIR36	0.5	65.18	85.31	11.08	46.41	143.6	0.3	0	0.23	0.05	0.42	0.25	9.79
SbDIR37	0	262.88	291.59	18.01	2.59	1.06	21.19	0.16	32.82	2.95	0	0	11.13
SbDIR39	43.44	13.19	0.02	0	0	0	0.04	0	1.84	0	0	4.12	34.39
SbDIR40	0	0.02	0.07	0	0	0	0	0	0	0	0	0	0.69
SbDIR43	0	0.26	0	0	0	0	0.05	0	0	0.04	0	0	0.06
SbDIR44	31.19	4.44	0	0	0	0	0	0	0	0	0	0	0
SbDIR45	76.19	44.62	0.03	0.26	0.3	0.04	0.15	0.11	0.51	1.16	0.88	0.34	0.97
SbDIR46	70.05	25.45	0.09	0	0	0	0.07	0	0.95	0	0	0	7.16
SbDIR47	26.2	23.1	3.53	1.52	0.54	0.38	122.79	32.29	12.37	10.37	0.87	0.43	20.03
SbDIR48	11.61	17.89	0.35	0.27	0.18	0.07	273.06	10.73	3.8	1.11	0	0	12.89
SbDIR49	4.08	15.25	0.49	0	0.03	0	82.96	3.19	41.8	0.58	0.11	0.44	11.22
SbDIR50	0	0.03	0	0	0.03	0	0	0	0	0	0	0	0.53
SbDIR51	0.59	0.1	0.03	0.03	0.83	0.5	2.21	0.3	0	0.04	1265.72	2858.77	0.11
SbDIR52	0.58	0.19	0.05	0	0	0.13	0.04	0.06	0	0.07	1671.8	3201	0.47
SbDIR53	19.11	3.99	0	0	0	0	0	0	0.02	0	0	2.96	9.5
