# Supplementary material for: Genome-Wide Identification of the Dirigent Gene Family and Expression Pattern Analysis Under Drought and Salt Stresses of Sorghum bicolor (L.)
Source: Genes (Basel). 2025 Aug 19;16(8):973. doi: 10.3390/genes16080973 (PMC12385806; doi:10.3390/genes16080973)
Supplement: Supplementary file 1 [file genes-16-00973-s001.zip › Supplemental Table5.xls]

## Sheet: Supplemental Table5
Supplemental Table5 RT-qPCR primers for the SbDIR family
DIR16-F	ATGACCTTCGTGTTCCAGGA
DIR16-R	GGAGGTAGACGTTGTACTCGA
DIR17-F	GTGAGGTGGTGGTGTTCAAC
DIR17-R	GTCTTGTCGGCGATGATGTC
DIR18-F	CGGGATGGTGTTCTTCATGC
DIR18-R	ACGGGATGTTGTTGTTGTCG
DIR39-F	GGGTATGCATCTGTGTGGTG
DIR39-R	CCTTATATTGGTGCCGTCGC
DIR44-F	CCTGCCCAAGATCAAAGACC
DIR44-R	TCCCTCAAACACCAAGTCCA
DIR45-F	GTCTTCAACCACCACCGTTC
DIR45-R	GACGACGATCCCCTGATACC
DIR46-F	CCAGCATATTGACGGCCATC
DIR46-R	CGTAGGTGTTGGTGAAGCTG
DIR53-F	GAACCAGGACATAACGGTGC
DIR53-R	AATGCCTTCAAATGTGCCGT
